# Supplementary material for: The Epigenetic Regulator G9a Mediates Tolerance to RNA Virus Infection in Drosophila
Source: PLoS Pathog. 2015 Apr 16;11(4):e1004692. doi: 10.1371/journal.ppat.1004692 (PMC4399909; doi:10.1371/journal.ppat.1004692)
Supplement: S1 Dataset — (XLSX) [file ppat.1004692.s008.xlsx]

## Sheet: Fig1A
G9a+/+		D0	D1	D2	D3	D4	D5	D6	D7	D8	D9	D10	D11	D12	D13	D14	D15	D16	D17	D18	D19	D20	D21	D22	D23	D24	D25	D26	D27	D28	D29	D30	D31	D32	D33	D34	D35	D36	D37	D38	D39	D40	D41	D42	D43	D44	D45	D46	D47
G9a+/+ females 1		20	20	20	20	20	20	20	20	20	20	20	20	20	20	20	20	20	20	20	20	20	20	20	20	20	20	20	20	20	20	20	20	20	20	20	20	20	20	20	20	20	20	20	20	20	20	20	19
G9a+/+ females 2		20	20	20	20	20	20	20	20	20	20	20	20	20	20	20	20	20	20	20	20	20	20	20	20	20	20	20	20	20	20	20	20	20	20	20	20	20	20	20	20	20	19	19	19	19	19	19	17
G9a+/+ females 3		20	20	20	20	20	20	20	20	20	20	20	20	20	20	20	20	20	20	20	20	20	20	20	20	20	20	20	20	20	20	20	20	20	20	20	20	20	20	20	20	20	20	20	20	20	20	18	18
G9a+/+ females 4		20	20	20	20	20	20	20	20	20	20	20	20	20	20	20	20	20	20	20	20	20	20	20	20	20	20	20	20	20	20	20	20	20	20	20	20	20	20	20	20	20	19	19	19	19	19	19	19
G9a+/+ females 5		20	20	20	20	20	20	20	20	20	20	20	20	20	20	20	20	20	20	20	20	20	20	20	20	20	20	20	20	20	20	20	20	20	20	20	20	20	20	20	20	20	20	20	20	20	20	20	20
G9a-/-		D0	D1	D2	D3	D4	D5	D6	D7	D8	D9	D10	D11	D12	D13	D14	D15	D16	D17	D18	D19	D20	D21	D22	D23	D24	D25	D26	D27	D28	D29	D30	D31	D32	D33	D34	D35	D36	D37	D38	D39	D40	D41	D42	D43	D44	D45	D46	D47
G9a-/- females 1		20	20	20	20	20	20	20	20	20	20	20	20	20	20	20	20	20	20	20	20	20	20	20	20	20	20	20	20	20	20	20	20	20	20	20	20	20	20	20	20	20	20	20	20	20	20	20	20
G9a-/- females 2		20	20	20	20	20	20	20	20	20	20	20	20	20	20	20	20	20	20	20	20	20	20	20	20	20	20	20	20	20	20	20	20	20	20	20	20	20	20	20	20	20	20	20	20	20	20	20	20
G9a-/- females 3		20	20	20	20	20	20	20	20	20	20	20	20	20	20	20	20	20	20	20	20	20	20	20	20	20	20	20	20	20	20	20	20	20	20	20	20	20	20	20	20	20	20	20	20	20	20	20	20
G9a-/- females 4		20	20	20	20	20	20	20	20	20	20	20	20	20	20	20	20	20	20	20	20	20	20	20	20	20	20	20	20	20	20	20	20	20	20	20	20	20	20	20	20	20	20	20	20	20	20	20	20
G9a-/- females 5		20	20	20	20	20	20	20	20	20	20	20	20	20	20	20	20	20	20	20	20	20	20	20	20	20	20	20	20	20	20	20	20	20	20	20	20	20	20	20	20	20	20	20	20	20	20	20	20
[truncated: 94 more columns]

## Sheet: Fig1B
	0	1	2	3	4	5	6	7	8	9	10	11	12	13	14	15	16	17	18	19	20	21	22
G9a-/- Mock 1	16	16	16	16	16	15	15	15	15	15	15	15	15	15		15	15	15	15	15	15		15
G9a-/- Mock 2	16	16	16	16	16	16	16	16	16	16	16	16	16	16		16	16	16	16	16	16		16
G9a-/- Mock 3	16	16	16	16	16	16	16	16	16	16	16	16	16	16		16	16	16	16	16	16		16
G9a+/+ Mock 1	16	16	16	16	16	16	16	16	16	16	16	16	16	16		16	16	16	11	11	11		11
G9a+/+ Mock 2	16	16	16	16	16	16	16	16	16	16	16	16	16	16		16	16	16	15	15	15		15
G9a+/+ Mock 3	16	16	16	16	16	16	16	16	16	15	15	15	15	15		15	15	15	11	11	11		11
G9a-/- DCV 1	17	17	17	7	2	0	0	0	0	0	0	0	0	0		0	0	0	0	0	0		0
G9a-/- DCV 2	16	16	16	7	2	2	0	0	0	0	0	0	0	0		0	0	0	0	0	0		0
G9a-/- DCV 3	16	16	16	9	1	0	0	0	0	0	0	0	0	0		0	0	0	0	0	0		0
G9a+/+ DCV 1	16	16	16	16	13	13	10	6	4	0	0	0	0	0		0	0	0	0	0	0		0
G9a+/+ DCV 2	16	16	16	16	12	12	10	7	1	0	0	0	0	0		0	0	0	0	0	0		0
G9a+/+ DCV 3	16	16	16	16	13	12	8	6	5	4	3	2	2	1		1	1	1	1	1	1		1

## Sheet: Fig1C
	0	1	2	3	4	5	6	7	8	9	10	11
G9a-/- Mock 1	16	16	16	16	16	15	15	15	15	15	15	15
G9a-/- Mock 2	16	16	16	16	16	16	16	16	16	16	16	16
G9a-/- Mock 3	16	16	16	16	16	16	16	16	16	16	16	16
G9a+/+ Mock 1	16	16	16	16	16	16	16	16	16	16	16	16
G9a+/+ Mock 2	16	16	16	16	16	16	16	16	16	16	16	16
G9a+/+ Mock 3	16	16	16	16	16	16	16	16	16	15	15	15
G9a-/- CrPV 1	19	19	19	6	0
G9a-/- CrPV 2	18	17	17	8	0
G9a-/- CrPV 3	21	19	19	9	0
G9a+/+ CrPV 1	17	17	17	17	17	16	10	9	6	3	1	0
G9a+/+ CrPV 2	18	16	16	16	16	12	8	6	2	1	1	0
G9a+/+ CrPV 3	21	20	20	20	19	18	12	10	8	4	1	0

## Sheet: Fig1D
	0	1	2	3	4	5	6	7	8	9	10	11	12	13	14	15	16
G9a-/- Mock 1	15	15	15	15	15	15	15	15	15	15	15	15	15	15	15	15	15
G9a-/- Mock 2	15	14	14	14	14	14	14	14	14	14	14	14	14	14	14	14	14
G9a-/- Mock 3	15	14	14	14	14	14	14	14	14	14	14	14	14	14	14	14	14
G9a+/+ Mock 1	15	15	15	15	15	15	15	15	15	15	15	15	15	15	15	15	15
G9a+/+ Mock 2	15	15	14	14	14	14	14	14	14	14	14	14	14	14	14	14	14
G9a+/+ Mock 3	15	15	15	15	15	15	15	15	15	15	15	15	15	15	15	15	15
G9a-/- FHV 1	15	14	14	14	14	14	11	9	5	3	0
G9a-/- FHV 2	15	15	15	15	15	15	15	12	10	3	0
G9a-/- FHV 3	15	15	15	14	14	13	11	6	3	0
G9a+/+ FHV 1	15	14	14	14	14	14	14	14	14	14	14	14	10	7	4	0
G9a+/+ FHV 2	15	15	15	15	15	15	15	15	15	14	14	14	11	8	3	1	0
G9a+/+ FHV 3	15	15	15	15	15	15	15	14	14	13	13	13	9	5	3	2	0

## Sheet: Fig1E
	0	1	2	3	4	5	6	7	8	9	10	11	12	13	14	15	16	17
G9a-/- Mock 1	15	14	14	14	13	13	13	13	13	13	13	13	13	13	13	13	13	13
G9a-/- Mock 2	15	15	15	15	15	15	15	15	15	15	15	15	15	15	15	15	15	15
G9a-/- Mock 3	15	14	14	14	14	14	14	14	14	14	14	14	14	14	14	14	14	14
G9a+/+ Mock 1	15	15	15	15	15	15	15	15	15	15	15	15	15	15	15	15	15	15
G9a+/+ Mock 2	15	14	14	14	13	13	13	13	13	13	13	13	13	13	13	13	13	13
G9a+/+ Mock 3	15	14	14	14	14	14	14	14	14	14	14	14	14	14	14	14	14	14
G9a-/- DXV 1	15	12	12	12	12	12	10	9	7	4	1	0
G9a-/- DXV 2	15	12	12	10	8	8	8	8	5	3	0
G9a-/- DXV 3	15	14	13	12	11	11	9	9	7	1	0
G9a+/+ DXV 1	15	14	14	14	14	14	14	14	14	14	14	12	12	10	6	3	1	0
G9a+/+ DXV 2	15	14	14	14	14	14	14	14	13	13	13	12	11	11	7	4	0
G9a+/+ DXV 3	15	14	14	14	14	14	14	11	11	11	11	10	9	8	5	3	2	0

## Sheet: Fig1F
	0	1	2	3	4	5	6	7	8	9	10	11	12	13	14	15	16	17	18	19	20	21	22	23	24	25	26	27	28	29	30	31	32	33	34	35	36	37	38	39	40	41
G9a+/+ iiv6	23	23	23	23	23	23	23	23	23	23	23	23	23	23	23	23	23	23	23	23	23	22	22	22	22	22	21	20	20	20	16	15	15		13	12	11	7	6			5
G9a+/+ iiv6	23	22	22	22	22	22	22	22	22	22	22	22	22	22	22	22	22	22	22	22	22	22	22	22	22	22	21	19	18	18	17	17	15		14	14	12	11	10			6
G9a+/+ iiv6	23	22	22	22	22	22	22	22	22	22	22	22	22	22	21	21	21	21	21	20	20	20	20	20	20	20	20	17	17	17	17	15	14		13	12	11	9	6			4
G9-/- iiv6	21	20	20	20	20	20	20	20	20	20	20	20	20	20	20	20	20	20	20	20	20	20	20	20	20	20	20	18	16	16	14	14	13		11	9	8	6	5			1
G9-/- iiv6	21	20	20	20	20	20	20	20	20	20	20	20	20	20	20	20	20	20	20	20	20	20	20	20	20	20	20	16	14	12	12	12	11		10	8	8	8	5			2
G9-/- iiv6	21	21	21	21	21	21	21	20	20	20	20	20	20	20	20	20	20	20	20	20	20	19	19	19	19	19	19	17	16	16	15	15	14		11	9	7	6	5			1
		1	2	3	4	5	6	7
	Mock control
		0	1	2	3	4	5	6	7	8	9	10	11	12	13	14	15	16	17	18	19	20	21	22	23	24	25	26	27	28	29	30	31	32	33	34	35	36	37	38	39	40	41
Mock	G9a+/+	29	29	29	29	29	29	29	29	29	29	29	29	29	29	29	29	29	29	29	29	29	29	29	29	29	29	29	29	29	29	29	29	29	29	29	29	29	29	29			29
Mock	G9-/-	29	29	29	29	29	29	29	29	29	29	29	29	29	29	29	29	29	29	28	28	28	28	28	28	28	28	28	28	28	28	28	28	28	28	28	28	28	28	28			28

## Sheet: Fig1G
	0	1	2	3	4	5	6	7	8	9	10	11	12	13	13
G9a+/+ DCV 1	16	16	16	16	11	8	6	4	3	3	2	2	1	1	0
G9a+/+ DCV 2	17	17	17	14	14	12	7	5	4	3	2	1	0	0	0
G9a+/+ DCV 3	18	18	18	16	10	8	5	2	0	0	0	0	0	0	0
G9a-/- DCV1	17	16	14	2	0	0	0	0	0	0	0	0	0	0	0
G9a-/- DCV2	16	14	14	4	0	0	0	0	0	0	0	0	0	0	0
G9a-/- DCV3	18	17	16	2	0	0	0	0	0	0	0	0	0	0	0
G9a+/+/Y;; C564-Gal4/+ 1	14	13	13	13	8	5	4	2	1	1	0	0	0	0	0
G9a+/+/Y;; C564-Gal4/+ 2	18	11	11	11	8	4	4	4	4	4	4	3	2	2	0
G9a+/+/Y;; C564-Gal4/+ 3	16	14	13	13	7	5	3	3	3	3	3	3	2	1	0
G9a-/-/Y;; C564-Gal4/+ 1	16	16	16	15	7	2	1	1	0	0	0	0	0	0	0
G9a-/-/Y;; C564-Gal4/+ 2	16	10	10	8	3	2	0	0	0	0	0	0	0	0	0
G9a-/-/Y;; C564-Gal4/+ 3	16	10	10	9	3	1	0	0	0	0	0	0	0	0	0
G9a+/+/Y; UAS-EHMT/+; C564/+ 1	12	10	10	10	10	7	4	4	3	3	2	2	1	1	0
G9a+/+/Y; UAS-EHMT/+; C564/+ 2	11	9	9	9	9	7	5	3	1	0	0	0	0	0	0
G9a+/+/Y; UAS-EHMT/+; C564/+ 3	13	11	9	9	9	8	5	3	1	0	0	0	0	0	0
G9a-/-/Y; UAS-EHMT/+; C564/+ 3	18	18	18	18	15	8	3	3	1	0	0	0	0	0	0
G9a-/-/Y; UAS-EHMT/+; C564/+ 4	19	19	19	19	17	11	5	4	1	0	0	0	0	0	0
G9a-/-/Y; UAS-EHMT/+; C564/+ 5	18	18	18	17	16	10	10	6	6	0	0	0	0	0	0
G9a-/-/Y;UAS-EHMT/+ 1	18	17	17	12	3	0	0	0	0	0	0	0	0	0	0
G9a-/-/Y;UAS-EHMT/+ 2	19	19	19	11	3	0	0	0	0	0	0	0	0	0	0
G9a-/-/Y;UAS-EHMT/+ 3	18	18	17	11	2	0	0	0	0	0	0	0	0	0	0
G9a+/+/Y;UAS-EHMT/+ 1	20	20	20	20	16	6	3	1	0	0	0	0	0	0	0
G9a+/+/Y;UAS-EHMT/+ 2	20	20	20	20	12	2	0	0	0	0	0	0	0	0	0
G9a+/+/Y;UAS-EHMT/+ 3	19	17	15	15	9	5	0	0	0	0	0	0	0	0	0
Mock
	0	1	2	3	4	5	6	7	8	9	10	11	12	13	13
G9a+/+ DCV 1	15	15	15	15	15	14	14	14	14	14	14	14	14	14	14
G9a-/- DCV1	16	16	16	16	16	16	16	16	16	16	16	16	16	16	16
G9a+/+/Y;; C564-Gal4/+ 1	14	13	13	13	13	13	13	13	13	13	13	13	13	13	13
G9a-/-/Y;; C564-Gal4/+ 1	15	15	15	15	15	15	15	15	15	15	15	15	15	15	15
G9a+/+/Y; UAS-EHMT/+; C564/+ 1	11	10	10	10	10	10	10	10	10	10	10	10	10	10	10
G9a-/-/Y; UAS-EHMT/+; C564/+ 3	16	16	15	15	15	15	15	15	15	15	15	15	15	15	15
G9a-/-/Y;UAS-EHMT/+ 1	17	15	15	15	15	15	15	15	15	15	15	15	15	15	15
G9a+/+/Y;UAS-EHMT/+ 1	19	19	19	19	19	19	19	19	19	19	19	19	19	19	19
