# Supplementary material for: The Epigenetic Regulator G9a Mediates Tolerance to RNA Virus Infection in Drosophila
Source: PLoS Pathog. 2015 Apr 16;11(4):e1004692. doi: 10.1371/journal.ppat.1004692 (PMC4399909; doi:10.1371/journal.ppat.1004692)
Supplement: S2 Dataset — (XLSX) [file ppat.1004692.s009.xlsx]

## Sheet: Fig2A
	Wild-type titers - 1st experiment								Wild-type titers - 2nd experiment							Wild-type titers - 3rd experiment
Day		0	1	2	3				0	1	2	3				0	1	2	3
Titers (per fly, in logs)	replicate 1	0	5.38021	7.71366	7.87852		Titers (per fly, in logs)	replicate 1	0	2.87852	6.38021	7.71265		Titers (per fly, in logs)	replicate 1	2.38021	5.87852	7.71366	7.87852
	replicate 2	0	4.71366	7.38021	8.38021			replicate 2	0	2.38021	7.04766	6.71265			replicate 2	2.38021	4.87852	7.87852	7.87852
	replicate 3	0	4.87852	7.38021	7.38021			replicate 3	0	2.38021	6.38021	6.38021			replicate 3	1.87852	5.87852	7.87852	8.14922
	Mean	0	4.9908	7.54693	7.87965			Mean	0	2.54631	6.71394	6.93517			Mean	2.21298	5.54519	7.79609	7.96875
	G9a mutant titers - 1st experiment								G9a mutant titers - 2nd experiment							G9a mutant titers - 2nd experiment
Day		0	1	2	3				0	1	2	3				0	1	2
Titers (per fly, in logs)	replicate 1	0	5.04766	8.04766	7.38021		Titers (per fly, in logs)	replicate 1	0	4.38021	7.38021	7.03342		Titers (per fly, in logs)	replicate 1	2.04766	4.87852	7.87852
	replicate 2	0	5.6113	7.88874	7.71366			replicate 2	0	3.71265	7.38021	7.85733			replicate 2	2.38021	5.38021	8.21431
	replicate 3	0	5.38021	8.38021	7.87852			replicate 3	0	3.38021	6.87852	7.85733			replicate 3	2.38021	5.69513	7.71366
	Mean	0	5.34639	8.10554	7.65746			Mean	0	3.82436	7.21298	7.5827			Mean	2.26936	5.31795	7.9355

## Sheet: Fig2B
	Wild-type titers - 1st experiment								Wild-type titers - 2nd experiment							Wild-type titers - 3rd experiment
Day		0	1	2	3				0	1	2	3				0	1	2	3
Titers (per fly, in logs)	replicate 1	0	4.73239	7.07918	7.41263		Titers (per fly, in logs)	replicate 1	0	2.57749	5.57749	5.41263		Titers (per fly, in logs)	replicate 1	0	4.57749	7.57749	7.74663
	replicate 2	0	5.07918	7.41263	7.75358			replicate 2	0	2.74663	6.07918	5.41263			replicate 2	1.41263	5.41263	7.74663	7.57749
	replicate 3	0	5.07918	6.57749	7.75358			replicate 3	0	2.41263	5.57749	5.57749			replicate 3	0	5.41263	8.07918	8.07918
	Mean	0	4.96359	7.2459	7.63993			Mean	0	2.57892	5.82834	5.46758			Mean	0.470876	5.13425	7.66206	7.8011
	G9a mutant titers - 1st experiment								G9a mutant titers - 2nd experiment							G9a mutant titers - 2nd experiment
Day		0	1	2	3				0	1	2	3				0	1	2
Titers (per fly, in logs)	replicate 1	0	6.07918	7.58771	7.50954		Titers (per fly, in logs)	replicate 1	0	4.74663	6.91328	8.04766		Titers (per fly, in logs)	replicate 1	1.57749	4.74663	8.07918
	replicate 2	0	6.07918	7.30963	6.84354			replicate 2	0	4.57749	7.07918	8.6113			replicate 2	0	6.07918	8.57749
	replicate 3	0	6.24576	6.74663	7.84354			replicate 3	0	5.3941	7.07918	6.85733			replicate 3	1.30963	5.84819	8.07918
	Mean	0	6.13471	7.21466	7.39888			Mean	0	4.90608	7.02388	7.83877			Mean	0.962374	5.558	8.24528

## Sheet: Fig2C-D
		Mock		Do		D1		D2		D3
	Ct	rp49	DCV	rp49	DCV	rp49	DCV	rp49	DCV	rp49	DCV
replicate 1	Wild-type, whole fly	17.2	40	20	40	16.88	24.51	23.06	21.94	21.31	18.23
replicate 2		15.76	40	20.23	40	17.06	25.91	23.32	21.16	23.46	19.89
replicate 3		16.2	40	21.15	40	15.92	22.71	23.9	21.49	23.82	21.2
replicate 1	Wild-type, fat body	23.2	40	25.55	40	19.07	23.91	26.96	24.51	28.42	24.81
replicate 2		23.49	40	25.8	40	23.31	26.68	26.79	23.86	16.15	16.02
replicate 3		24.6	40	25.95	40	25.08	27.74	26.88	24.84	27.18	22.35
replicate 1	G9a mutant, whole fly	16.09	40	17.51	40	22.52	26.58	26.84	25.59	17.53	17.67
replicate 2		16.09	40	16.79	40	17	27.06	24.92	24.74	23.8	20.29
replicate 3		19.94	40	16.98	40	17.52	26.79	24.28	22.67	22.93	18.67
replicate 1	G9a mutant, fat body	23.62	40	25.73	40	24.52	26.18	26.87	24.77	27.44	22.55
replicate 2		23.44	40	24.77	40	23.42	26.23	24.65	22.81	26.07	21.13
replicate 3		22.93	40	25.27	40	25.26	28	27.26	23.97	26.7	22.99
Ct Values of 40 are considered as the detection limit of the assay.
