# Supplementary material for: The Epigenetic Regulator G9a Mediates Tolerance to RNA Virus Infection in Drosophila
Source: PLoS Pathog. 2015 Apr 16;11(4):e1004692. doi: 10.1371/journal.ppat.1004692 (PMC4399909; doi:10.1371/journal.ppat.1004692)
Supplement: S3 Dataset — (XLSX) [file ppat.1004692.s010.xlsx]

## Sheet: Fig3A
qPCR Wild-type
Ct	G9a+/+ Mock	G9a+/+ Mock	G9a+/+ Mock	G9a+/+ DCV	G9a+/+ DCV	G9a+/+ DCV
	1	2	3	4	5	6
rp49	16.83	14	17.42	15.63	15.62	16.2
listericin	26.94	24.24	27.18	25.97	27.08	27.11
Vago	23.31	21.86	23.52	21.79	22.93	22.86
Vir-1	29.56	24.62	28.81	24.15	27.49	26.42
Drosomycin	17.35	16.77	17.78	17.7	17.58	18.02
Metchnikowin	22.61	21.48	22.86	24.19	25.91	24.57
Diptericin	22.98	21.84	23.11	24.91	27.48	24.93
TotA	21.74	20.84	21.65	18.68	18.36	19.01
Ct	G9a+/+ Mock	G9a+/+ Mock	G9a+/+ Mock	G9a+/+ DCV	G9a+/+ DCV	G9a+/+ DCV
	1	2	3	4	5	6
rp49	17	17.98	18	17.65	18.09	17.74
TotM	20.12	21.15	20.7	15.81	16.79	16.53
qPCR G9a mutant
Ct	G9a-/- Mock	G9a-/- Mock	G9a-/- Mock	G9a-/- DCV	G9a-/- DCV	G9a-/- DCV
	1	2	3	4	5	6
rp49	15.09	15.59	16.1	14.97	15.55	14.11
listericin	25.26	24.75	26.44	25.43	25.83	23.46
Vago	21.24	21.49	22.59	19.62	19.2	18.42
Vir-1	23.43	23.76	24.74	20.52	20.13	20
Drosomycin	16.79	17.43	18.74	17.44	17.58	17.6
Metchnikowin	24.11	24.81	26.78	24.9	25.39	24.09
Diptericin	24.24	25.29	25.93	26.06	26.09	24.23
TotA	21.61	22.02	22.64	17.33	17.1	16.72
Ct	G9a-/- Mock	G9a-/- Mock	G9a-/- Mock	G9a-/- DCV	G9a-/- DCV	G9a-/- DCV
	1	2	3	4	5	6
rp49	18.86	18.2	18.04	18.72	18.69	18.92
TotM	24.19	23.25	22.29	18.31	17.99	17.92

## Sheet: Fig3B
qPCR Wild-type
Ct	G9a+/+ Mock	G9a+/+ Mock	G9a+/+ Mock	G9a+/+ DCV	G9a+/+ DCV	G9a+/+ DCV
	7	8	9	10	11	12
rp49	22.18	21.98	22.67	23.6	22.28	22.73
listericin	31.75	31.02	31.27	33.24	30.11	32.29
Vago	23.83	25.68	24.33	26.08	25.06	25.91
Vir-1	32.54	31.99	32.72	32.18	30.77	32.2
Drosomycin	17.78	18.76	19.32	21.92	20.19	20.82
Metchnikowin	23.7	24.25	25.74	24.1	23.91	24.69
Diptericin	23.61	24.36	25.78	23.83	23.06	24.13
TotA	20.03	22.23	21.04	18.15	17.24	18.09
Ct	G9a+/+ Mock	G9a+/+ Mock	G9a+/+ Mock	G9a+/+ DCV	G9a+/+ DCV	G9a+/+ DCV
	7	8	9	10	11	12
rp49	25.32	25.06	24.53	25.82	24.97	24.84
TotM	21.21	24.11	22.28	19.27	17.71	18.45
qPCR G9a mutant
Ct	G9a-/- Mock	G9a-/- Mock	G9a-/- Mock	G9a-/- DCV	G9a-/- DCV	G9a-/- DCV
	7	8	9	10	11	12
rp49	22.52	21.24	22.44	24.22	23.94	22.63
listericin	35.86	34.5	35.42	36.38	34.1	34.26
Vago	27.8	26.5	28.83	27	26.95	26.76
Vir-1	32.49	32.81	33.5	30.06	29.7	28.65
Drosomycin	23.21	21.76	22.89	23.73	22.35	22.48
Metchnikowin	30.99	25.96	26.83	27.09	26.95	26.9
Diptericin	31.04	25.2	26.5	28.28	25.86	26.69
TotA	26.8	25.57	27.67	23.47	23.87	22.09
Ct	G9a-/- Mock	G9a-/- Mock	G9a-/- Mock	G9a-/- DCV	G9a-/- DCV	G9a-/- DCV
	7	8	9	10	11	12
rp49	25.35	23.85	25.18	26.82	25.31	24.29
TotM	27.94	26.25	28.05	22.96	21.7	20.19

## Sheet: Fig3C
Whole fly	Basal levels
	G9a+/+	G9a+/+	G9a+/+			G9a-/-	G9a-/-	G9a-/-
Ct	1	2	3		Ct	4	5	6
rp49	18.58	18.07	17.93		rp49	18.7	18.46	17.19
Listericin	25.14	23.51	23.83		Listericin	25.62	25.1	24.02
Vir-1	27.44	25.88	26.13		Vir-1	27.88	26.58	24.76
TotA	23.69	23.29	22.94		TotA	24.77	23.02	23.73
TotM	26.23	26.78	22.86		TotM	26.2	26.28	25.31
Drosomycin	20.47	19.83	19.93		Drosomycin	19.35	19.2	18.98
Diptericin	29.18	32.63	31.36		Diptericin	29.73	34.31	28.92

## Sheet: Fig3D
Fat Body	Basal levels
	G9a+/+	G9a+/+	G9a+/+			G9a-/-	G9a-/-	G9a-/-
	1	2	3			4	5	6
rp49	21.23	20.62	21.74		rp49	21.7	19.89	20.24
Listericin	27.26	25.51	27.07		Listericin	28.04	25.98	26.42
Vir-1	29.5	27.88	29.32		Vir-1	29.83	27.58	27.08
TotA	25.17	25.44	25.99		TotA	26.61	26.12	26.82
TotM	28.79	28.76	25.97		TotM	27.11	26.57	28.01
Drosomycin	22.75	22.1	23.28		Drosomycin	22.12	20.88	21.55
Diptericin	32.62	35.14	34.96		Diptericin	32.83	35.94	31.56

## Sheet: Fig3E
Ct	G9a+/+ Mock	G9a+/+ Mock	G9a+/+ Mock	G9a+/+ CrPV	G9a+/+ CrPV	G9a+/+ CrPV
	1	2	3	7	8	9
rp49	16.83	14	17.42	16.16	16.06	17.58
Vir-1	29.56	24.62	28.81	26.25	24.66	26.89
TotA	21.74	20.84	21.65	16.92	16.9	18.44
Ct	G9a-/- Mock	G9a-/- Mock	G9a-/- Mock	G9a-/- CrPV	G9a-/- CrPV	G9a-/- CrPV
	1	2	3	7	8	9
rp49	15.09	15.59	16.1	14.11	14.29	14.59
Vir-1	23.43	23.76	24.74	18.56	18.75	18.43
TotA	21.61	22.02	22.64	15.88	15.92	16.1
Ct	G9a+/+ Mock	G9a+/+ Mock	G9a+/+ Mock	G9a+/+ CrPV	G9a+/+ CrPV	G9a+/+ CrPV
	1	2	3	7	8	9
rp49	17	17.98	18	16.87	17.78	18.45
TotM	20.12	21.15	20.7	15.38	15.71	16.28
Ct	G9a-/- Mock	G9a-/- Mock	G9a-/- Mock	G9a-/- CrPV	G9a-/- CrPV	G9a-/- CrPV
	1	2	3	7	8	9
rp49	18.86	18.2	18.04	18.73	18.54	18.16
TotM	24.19	23.25	22.29	17.64	17.72	17.44

## Sheet: Fig3F
Ct	G9a+/+ Mock	G9a+/+ Mock	G9a+/+ Mock	G9a+/+ DXV	G9a+/+ DXV	G9a+/+ DXV
	1	2	3	4	5	6
RP49	24.44	25.22	26.45	23.13	22.27	24.26
TotA	21.05	20.63	22.15	17.04	15.13	16.48
TotM	25.58	25.97	25.17	18.28	17.62	18.73
Vir-1	30.11	29.95	31.58	29.96	29.12	28.91
Ct	G9a-/- Mock	G9a-/- Mock	G9a-/- Mock	G9a-/- DXV	G9a-/- DXV	G9a-/- DXV
	1	2	3	4	5	6
RP49	20.85	23.18	17.45	20.66	20.01	20.11
TotA	21.87	21.82	22.2	16.04	15.92	16.03
TotM	23.66	24.3	24.19	17.65	17.53	17.47
Vir-1	28.86	30.03	25.53	23.88	23.97	27.93

## Sheet: Fig3G
Ct	G9a+/+ Mock	G9a+/+ Mock	G9a+/+ Mock	G9a+/+ FHV	G9a+/+ FHV	G9a+/+ FHV
	1	2	3	4	5	6
RP49	24.44	25.22	26.45	24.96	22.72	23.32
TotA	21.05	20.63	22.15	17.9	16.17	17.18
TotM	25.58	25.97	25.17	19.49	19.37	20.28
Vir-1	30.11	29.95	31.58	30.91	29.79	29.92
Ct	G9a-/- Mock	G9a-/- Mock	G9a-/- Mock	G9a-/- FHV	G9a-/- FHV	G9a-/- FHV
	1	2	3	4	5	6
RP49	20.85	23.18	17.45	23.47	23.19	23.22
TotA	21.87	21.82	22.2	18.63	18.51	18.59
TotM	23.66	24.3	24.19	20.79	20.56	20.29
Vir-1	28.86	30.03	25.53	29.36	29.18	30.21

## Sheet: Fig3H
Ct	G9a+/+ Mock	G9a+/+ Mock	G9a+/+ Mock	G9a+/+ Iiv-6	G9a+/+ Iiv-6	G9a+/+ Iiv-6
	1	2	3	4	5	6
RP49	24.44	25.22	26.45	25.21	23.51	25.23
TotA	21.05	20.63	22.15	20.96	24.55	19.15
TotM	25.58	25.97	25.17	23.9	26.58	23.72
Vir-1	30.11	29.95	31.58	30.67	31.3	29.62
Ct	G9a-/- Mock	G9a-/- Mock	G9a-/- Mock	G9a-/- Iiv-6	G9a-/- Iiv-6	G9a-/- Iiv-6
	1	2	3	4	5	6
RP49	20.85	23.18	17.45	22.23	19.2	23.23
TotA	21.87	21.82	22.2	20.91	20.47	23.55
TotM	23.66	24.3	24.19	23.45	21.62	26.53
Vir-1	28.86	30.03	25.53	29.61	28.14	30.72

## Sheet: Fig3I
Ct	G9a+/+ Mock	G9a+/+ Mock	G9a+/+ Mock	G9a+/+ Iiv-6	G9a+/+ Iiv-6	G9a+/+ Iiv-6
	1	2	3	4	5	6
RP49	18.94	20.86	22.3	20.85	22.37	17.95
TotA	19.14	20.2	20.77	20.64	21.67	20.04
TotM	24.46	24.25	25.03	24.27	25.55	23.78
Vir-1	28.73	29.63	30.61	29.48	31.14	27.51
Ct	G9a-/- Mock	G9a-/- Mock	G9a-/- Mock	G9a-/- Iiv-6	G9a-/- Iiv-6	G9a-/- Iiv-6
	1	2	3	4	5	6
RP49	25.01	20.95	23.54	23.51	24.73	22.24
TotA	26.55	19.84	22.67	23.3	22.62	23.62
TotM	29.36	23.44	27.11	26.9	27.54	25.5
Vir-1	32.93	29	31.45	30.65	30.96	30.5
