# Supplementary material for: The Epigenetic Regulator G9a Mediates Tolerance to RNA Virus Infection in Drosophila
Source: PLoS Pathog. 2015 Apr 16;11(4):e1004692. doi: 10.1371/journal.ppat.1004692 (PMC4399909; doi:10.1371/journal.ppat.1004692)
Supplement: S5 Dataset — (XLSX) [file ppat.1004692.s012.xlsx]

## Sheet: Fig6A
	0	1	2	3	4	5	6	7	8	9	10	11
G9a+/+	15	15	15	14	14	14	13	12	9	7	4	0
G9a+/+	15	15	14	14	14	14	14	14	12	9	3	0
G9a+/+	15	15	14	14	14	13	11	11	8	6	1	0
G9a-/-	17	17	16	14	5	0
G9a-/-	17	14	14	11	6	2
G9a-/-	17	15	15	12	3	0
G9a-/-; act-Gal4/UAS-domeless	9	9	9	9	6	1	0
G9a-/-; act-Gal4/UAS-domeless	9	9	9	7	4	1	0
G9a-/-; act-Gal4/UAS-domeless	9	7	6	6	2	0
G9a-/-; act-Gal4/+	15	12	12	12	5	0
G9a-/-; act-Gal4/+	15	14	14	12	8	0
G9a-/-; act-Gal4/+	15	14	14	11	3	0
G9a-/-; UAS-domeless/+	14	12	12	6	1	0
G9a-/-; UAS-domeless/+	13	12	11	10	3	0
G9a-/-; UAS-domeless/+	12	11	11	7	3	0	0
G9a+/+; act-Gal4/UAS-domeless	11	11	11	9	4	0
G9a+/+; act-Gal4/UAS-domeless	11	10	10	8	2	0
G9a+/+; act-Gal4/UAS-domeless	10	9	9	7	2	0
G9a+/+; act-Gal4/+	14	11	10	10	8	7	5	0
G9a+/+; act-Gal4/+	13	12	12	12	10	9	6	0
G9a+/+; act-Gal4/+	13	13	12	12	11	9	7	0
G9a+/+; UAS-domeless/+	16	15	15	15	15	14	13	10	8	5	2	0
G9a+/+; UAS-domeless/+	16	14	14	14	14	13	12	11	9	7	3	0
G9a+/+; UAS-domeless/+	16	12	11	11	10	9	9	8	7	5	1	0

## Sheet: Fig6B
	0	1	2	3	4	5	6	7	8	9	10	11
G9a+/+	16	16	16	16	13	9	8	5	4	3	2	0
G9a+/+	16	16	16	16	13	13	11	8	7	6	3	0
G9a+/+	16	16	15	15	13	11	9	9	7	6	3	0
G9a-/-	16	16	16	12	6	0
G9a-/-	16	16	16	10	5	0
G9a-/-	15	13	13	8	4	0
G9a-/-; act-Gal4/UAS-socs36E	15	15	15	11	6	1	0
G9a-/-; act-Gal4/UAS-socs36E	15	15	15	12	5	0
G9a-/-; act-Gal4/UAS-socs36E	14	14	14	11	6	3	0
G9a-/-; act-Gal4/+	12	12	12	11	5	1	1	0
G9a-/-; act-Gal4/+	15	15	15	14	6	0
G9a-/-; act-Gal4/+	15	14	14	13	6	0
G9a-/-; UAS-socs36E/+	15	14	15	10	5	0
G9a-/-; UAS-socs36E/+	15	15	15	9	5	0
G9a-/-; UAS-socs36E/+	15	13	13	10	5	0	0
G9a+/+; act-Gal4/UAS-socs36E	15	14	15	9	4	0
G9a+/+; act-Gal4/UAS-socs36E	15	15	15	8	4	0
G9a+/+; act-Gal4/UAS-socs36E	14	14	14	9	3	0
G9a+/+; act-Gal4/+	15	14	14	13	8	5	2	1	0
G9a+/+; act-Gal4/+	15	13	14	10	10	6	4	0	0
G9a+/+; act-Gal4/+	14	14	13	11	9	7	3	1	0
G9a+/+; UAS-socs36E/+	15	15	15	15	12	8	7	3	1	0
G9a+/+; UAS-socs36E/+	15	15	15	15	12	10	5	3	3	0
G9a+/+; UAS-socs36E/+	15	15	15	15	13	12	7	6	1	0

## Sheet: Fig6C
		rp49	TotA	Vir1
G9a+/+; Act/Domeless	Mock	23.53	18.78	26.68
		23.51	20.25	27.02
		23.48	19.03	27.85
	Virus	18.81	16.54	24.3
		18.21	16.19	24.16
		20.05	16.47	25.6
G9a-/-;Act/Dome	Mock	23.04	19.47	28.47
		21.93	21.47	28.93
		22.05	18.56	28.65
	Virus	18.22	17.1	23.34
		18.94	18.45	24.87
		20.63	17.65	25.96
		rp49	TotA	Vir1
G9a+/+	Mock	23.17	21.57	26.83
		21.78	19.67	26.27
		22.98	20.41	27.06
	Virus	22.07	19.89	27.87
		18.23	16.37	24.35
		19.86	17.57	25.58
G9a-/-	Mock	21.91	19.89	27.31
		22.74	22.55	28.1
		19.51	18.66	24.86
	Virus	22.86	18.91	24.8
		22.9	18.65	25.1
		18.59	15.05	20.67

## Sheet: Fig6D
		rp49	Vir1	TotA
G9a+/+	Mock	20.71	26.94	19.89
		23.18	28.29	22.48
		22.33	27.94	20.36
G9a+/+	Virus	24.06	28.27	19.63
		22.22	27.29	18.1
		25.65	29.57	20.74
G9a-/-	Mock	22.92	28.81	25.04
		22.85	27.68	24.17
		23.3	28.76	24.3
G9a-/-	Virus	23.4	26.2	20.52
		24.67	27.51	21.89
		22.78	25.27	19.48
		rp49	Vir1	TotA
G9a+/+;Act-Socs	Mock	23.05	28.54	24.95
		22.96	28.48	24.99
		23.37	28.92	23.98
G9a+/+;Act-Socs	Virus	21.59	28.13	20.53
		24	29.28	23.32
		26.96	31.27	25.35
G9a-/-; Act-Socs	Mock	23.02	28.74	21.04
		23.06	28.14	23.53
		24.49	29.13	24.06
G9a-/-; Act-Socs	Virus	24.11	27.68	20.39
		23.84	27.75	19.92
		23.08	27.32	21.15
