# Supplementary material for: The Epigenetic Regulator G9a Mediates Tolerance to RNA Virus Infection in Drosophila
Source: PLoS Pathog. 2015 Apr 16;11(4):e1004692. doi: 10.1371/journal.ppat.1004692 (PMC4399909; doi:10.1371/journal.ppat.1004692)
Supplement: S6 Dataset — (XLSX) [file ppat.1004692.s013.xlsx]

## Sheet: Fig7B
Ct values	29°C-tub-Upd			29°C-yw-Upd (control)					20°C-tub-Upd			20°C-yw-Upd (control)
Upd	24.01	24.33	24.12	30.32	30.9	30.18		Upd	26.63	26.28	27.78	30.14	30.06	30.83
TotA	23.58	22.65	22.52	28.26	28.52	28.32		TotA	24.69	24.18	25.06	27.78	28.73	29.47
Rp49	20.87	20.56	20.3	21.35	21.78	21.32		Rp49	25.09	25.18	25.99	26.2	26.32	26.54

## Sheet: Fig7C
Mock
	0	1	2	3	4	5	6	7	8	9	10
UAS-Upd/+ 1	10	10	10	10	10	10	10	10	10	10	10
UAS-Upd/+ 2	10	10	10	10	10	10	10	10	10	10	10
UAS-Upd/+ 3	10	10	10	10	10	10	10	10	10	10	10
Tub-Gal4/Gal80ts/+ 1	10	10	10	10	10	10	10	10	10	10	10
Tub-Gal4/Gal80ts/+ 2	10	10	10	10	10	10	10	10	10	10	10
Tub-Gal4/Gal80ts/+ 3	10	10	10	10	10	10	10	10	10	10	10
Tub-Gal4/Gal80ts, UAS-Upd 1	10	10	10	10	10	10	10	10	10	10	10
Tub-Gal4/Gal80ts, UAS-Upd 2	10	10	10	10	10	10	10	10	10	10	10
Tub-Gal4/Gal80ts, UAS-Upd 3	10	10	10	10	10	10	10	10	10	10	10
DCV
	Triplicates with individual virus dilutions
	0	1	2	3	4	5	6	7	8	9	10
UAS-Upd/+ 1	13	13	13	13	9	7	6	0
UAS-Upd/+ 2	12	12	12	11	9	8	2	1	0
UAS-Upd/+ 3	13	12	12	12	7	6	2	0
Tub-Gal4/Gal80ts/+ 1	13	13	13	9	6	5	3	2	1	0
Tub-Gal4/Gal80ts/+ 2	12	12	12	12	9	7	7	1	1	0
Tub-Gal4/Gal80ts/+ 3	12	12	12	10	7	6	4	3	2	0
Tub-Gal4/Gal80ts, UAS-Upd 1	12	12	12	5	0
Tub-Gal4/Gal80ts, UAS-Upd 2	10	9	8	2	0
Tub-Gal4/Gal80ts, UAS-Upd 3	10	9	8	3	2	0
