# Supplementary material for: The Epigenetic Regulator G9a Mediates Tolerance to RNA Virus Infection in Drosophila
Source: PLoS Pathog. 2015 Apr 16;11(4):e1004692. doi: 10.1371/journal.ppat.1004692 (PMC4399909; doi:10.1371/journal.ppat.1004692)
Supplement: S7 Dataset — (XLSX) [file ppat.1004692.s014.xlsx]

## Sheet: FigS1A
	0	1	2	3	4	5	6	7	8	9	10	11
G9a+/+ DCV 1	18	18	18	17	17	17	16	15	13	7	5	0
G9a+/+ DCV 2	18	18	18	18	17	17	16	16	10	6	4	1
G9a+/+ DCV 3	18	18	18	18	18	18	16	16	12	8	4	0
G9a-/- DCV1	18	18	18	18	10	4	3	1	0
G9a-/- DCV2	18	18	17	17	14	6	4	3	0
G9a-/- DCV3	18	18	17	16	12	4	2	0	0
	0	1	2	3	4	5	6	7	8	9	10	11
G9a-/- Mock 1	16	16	16	16	16	15	15	15	15	15	15	15
G9a-/- Mock 2	16	16	16	16	16	16	16	16	16	16	16	16
G9a-/- Mock 3	16	16	16	16	16	16	16	16	16	16	16	16
G9a+/+ Mock 1	16	16	16	16	16	16	16	16	16	16	16	16
G9a+/+ Mock 2	16	16	16	16	16	16	16	16	16	16	16	16
G9a+/+ Mock 3	16	16	16	16	16	16	16	16	16	15	15	15

## Sheet: FigS1C
DCV		0	1	2	3	4	5	6	7	8	9	10
	G9a+/+	15	14	14	14	14	13	9	6	1	0
	G9a+/+	15	15	15	15	15	12	8	4	2	0
	G9a+/+	15	13	13	13	12	11	10	5	0
	G9a-/- (DD3)	16	15	15	13	7	4	2	1	0
	G9a-/- (DD3)	15	14	13	11	4	2	1	0
	G9a-/- (DD3)	14	13	13	9	3	2	0
MOCK		0	1	2	3	4	5	6	7	8	9	10
	G9a+/+	15	15	15	15	15	15	15	15	15	15	15
	G9a+/+	15	15	15	15	15	15	15	15	15	15	15
	G9a+/+	15	15	15	15	15	15	15	15	15	15	15
	G9a-/- (DD3)	15	15	15	15	15	15	15	14	14	14	14
	G9a-/- (DD3)	15	15	15	15	15	15	15	15	15	15	15
	G9a-/- (DD3)	15	15	15	15	15	15	15	15	15	15	15

## Sheet: FigS1D
	0	1	2	3	4	5	6	7	8	9	10	11	12	13	14	15	16	17	18	19	20	21	22	23	24	25	26	27	28	29	30	31	32	33	34	35	36	37	38	39	40	41
G9a+/+ iiv6	23	23	23	23	23	23	23	23	23	23	23	23	23	23	23	23	23	23	23	23	23	22	22	22	22	22	21	20	20	20	16	15	15		13	12	11	7	6			5
G9a+/+ iiv6	23	22	22	22	22	22	22	22	22	22	22	22	22	22	22	22	22	22	22	22	22	22	22	22	22	22	21	19	18	18	17	17	15		14	14	12	11	10			6
G9a+/+ iiv6	23	22	22	22	22	22	22	22	22	22	22	22	22	22	21	21	21	21	21	20	20	20	20	20	20	20	20	17	17	17	17	15	14		13	12	11	9	6			4
G9a-/- (DD3) iiv6	23	23	23	22	22	22	22	22	22	22	22	22	22	22	22	22	22	22	22	22	21	21	21	21	21	21	21	20	20	20	19	18	17		15	13	10	6	6			5
G9a-/- (DD3) iiv7	23	22	22	22	22	22	22	22	22	22	22	22	22	22	22	22	22	22	22	22	22	22	22	22	22	22	18	18	18	18	18	16	15		14	13	13	11	10			6
G9a-/- (DD3) iiv8	23	22	22	22	22	22	22	22	22	21	21	21	21	21	21	21	21	20	20	20	20	20	20	19	19	19	19	17	17	17	16	15	14		12	11	11	9	6			4
	Mock control
		0	1	2	3	4	5	6	7	8	9	10	11	12	13	14	15	16	17	18	19	20	21	22	23	24	25	26	27	28	29	30	31	32	33	34	35	36	37	38	39	40	41
Mock	G9a+/+	29	29	29	29	29	29	29	29	29	29	29	29	29	29	29	29	29	29	29	29	29	29	29	29	29	29	29	29	29	29	29	29	29	29	29	29	29	29	29			29
Mock	G9a-/- (DD3)	29	29	29	29	29	29	29	29	29	29	29	29	29	29	29	29	29	29	28	28	28	28	28	28	28	28	28	28	28	28	28	28	28	28	28	28	28	28	28			28
