# Supplementary material for: The Epigenetic Regulator G9a Mediates Tolerance to RNA Virus Infection in Drosophila
Source: PLoS Pathog. 2015 Apr 16;11(4):e1004692. doi: 10.1371/journal.ppat.1004692 (PMC4399909; doi:10.1371/journal.ppat.1004692)
Supplement: S8 Dataset — (XLSX) [file ppat.1004692.s015.xlsx]

## Sheet: FigS2A
Genotype	0	1	2	3	4	5	6	7	8
G9a-/-/G9a-/-;UAS-EHMT/Hml-Gal4	23	23	23	21	7	1	1
G9a+/+ males	18	18	18	18	17	7	0	0
G9a-/- males	20	20	20	10	0	0	0

## Sheet: FigS2B
Genotype				0	1	2	3	4	5	6	7	8	9	10
G9a+/+ male				20	18	18	17	17	17	8	5	4	2	0
G9a-/- male				21	18	18	1	1	0
G9a-/-/*;UAS-EHMT/+;Repo-Gal4				24	22	20	5	5	0
