# Supplementary material for: The Epigenetic Regulator G9a Mediates Tolerance to RNA Virus Infection in Drosophila
Source: PLoS Pathog. 2015 Apr 16;11(4):e1004692. doi: 10.1371/journal.ppat.1004692 (PMC4399909; doi:10.1371/journal.ppat.1004692)
Supplement: S9 Dataset — (XLSX) [file ppat.1004692.s016.xlsx]

## Sheet: Fig S3B
	FireFly/Renilla	Genotype/dsRNA	Counts
SAMPLE-001	FireFly	w1118, dsGFP	1924
SAMPLE-002			647
SAMPLE-003			680
SAMPLE-004		w1118, dsGL3	160
SAMPLE-005			147
SAMPLE-006			204
SAMPLE-007		Ago2, dsGFP	926
SAMPLE-008			3653
SAMPLE-009			3205
SAMPLE-010		Ago2, dsGL3	24369
SAMPLE-011			895
SAMPLE-012			399
SAMPLE-013		G9a+/+, dsGFP	3303
SAMPLE-014			3580
SAMPLE-015			2674
SAMPLE-016		G9a+/+, dsGL3	121
SAMPLE-017			153
SAMPLE-018			178
SAMPLE-019		G9a-/-, dsGFP	2539
SAMPLE-020			7044
SAMPLE-021			7713
SAMPLE-022		G9a-/-, dsGL3	153
SAMPLE-023			145
SAMPLE-024			224
SAMPLE-025	Renilla	w1118, dsGFP	386
SAMPLE-026			289
SAMPLE-027			353
SAMPLE-028		w1118, dsGL3	283
SAMPLE-029			407
SAMPLE-030			294
SAMPLE-031		Ago2, dsGFP	279
SAMPLE-032			450
SAMPLE-033			711
SAMPLE-034		Ago2, dsGL3	2558
SAMPLE-035			306
SAMPLE-036			439
SAMPLE-037		G9a+/+, dsGFP	754
SAMPLE-038			632
SAMPLE-039			488
SAMPLE-040		G9a+/+, dsGL3	340
SAMPLE-041			349
SAMPLE-042			397
SAMPLE-043		G9a-/-, dsGFP	1238
SAMPLE-044			1098
SAMPLE-045			993
SAMPLE-046		G9a-/-, dsGL3	295
SAMPLE-047			454
SAMPLE-048			607
