# Supplementary material for: The Epigenetic Regulator G9a Mediates Tolerance to RNA Virus Infection in Drosophila
Source: PLoS Pathog. 2015 Apr 16;11(4):e1004692. doi: 10.1371/journal.ppat.1004692 (PMC4399909; doi:10.1371/journal.ppat.1004692)
Supplement: S10 Dataset — (XLSX) [file ppat.1004692.s017.xlsx]

## Sheet: SFig5
Ct Values
anti-H3K9me2
	G9a+/+ input			G9a+/+ H3K9me2
	1	2	3	1	2	3
Moca	28.76	29.81	29.69	32.81	31.17	32.65
Domeless	28.31	28.4	27.69	26.74	26.54	26.51
	G9a-/- input			G9a-/- H3K9me2
	1	2	3	1	2	3
Moca	28.63	29.32	29.26	31.33	32.59	32.17
Domeless	27.38	27.76	28.41	27.93	28.3	28.44
anti-H3
	G9a+/+ input			G9a+/+ H3 core
	1	2	3	1	2	3
Moca	28.76	29.81	29.69	25.84	25.33	26.91
Domeless	28.31	28.4	27.69	24.79	23.83	25.24
	G9a-/- input			G9a-/- H3 core
	1	2	3	1	2	3
Moca	28.63	29.32	29.26	24.59	25.72	25.86
Domeless	27.38	27.76	28.41	23.93	23.76	24.5
anti-V5
	G9a+/+ input			G9a+/+ V5
	1	2	3	1	2	3
Moca	28.76	29.81	29.69	32.53	32.79	31.81
Domeless	28.31	28.4	27.69	31.25	31.92	27.42
	G9a-/- input			G9a-/- V5
	1	2	3	1	2	3
Moca	28.63	29.32	29.26	29.65	31.27	32.73
Domeless	27.38	27.76	28.41	27.72	29.38	30.63
