# Supplementary material for: The Epigenetic Regulator G9a Mediates Tolerance to RNA Virus Infection in Drosophila
Source: PLoS Pathog. 2015 Apr 16;11(4):e1004692. doi: 10.1371/journal.ppat.1004692 (PMC4399909; doi:10.1371/journal.ppat.1004692)
Supplement: S11 Dataset — (XLSX) [file ppat.1004692.s018.xlsx]

## Sheet: SFig6A
	0	1	2	3	4	5	6	7	8	9	10	11
G9a+/+	15	14	14	14	14	13	13	13	13	13	13	13
G9a-/-	15	14	14	14	14	14	14	14	12	12	12	12
G9a-/-; act-Gal4/UAS-domeless	10	9	9	9	9	8	8	8	8	8	8	8
G9a-/-; act-Gal4/+	15	14	14	14	14	14	14	14	14	14	14	14
G9a-/-; UAS-domeless/+	13	12	12	12	12	12	12	12	12	11	11	11
G9a+/+; act-Gal4/UAS-domeless	10	10	10	10	10	10	10	10	10	9	9	9
G9a+/+; act-Gal4/+	11	11	11	11	11	11	11	11	11	11	11	11
G9a+/+; UAS-domeless/+	16	15	15	15	15	15	15	15	15	15	15	15

## Sheet: FSig6B
	0	1	2	3	4	5	6	7	8	9	10	11
G9a+/+	16	15	15	15	15	15	15	15	15	14	14	14
G9a-/-	15	14	14	14	14	14	14	14	14	14	14	14
G9a-/-; act-Gal4/UAS-socs36E	15	13	13	13	13	13	13	13	13	13	13	13
G9a-/-; act-Gal4/+	12	12	12	12	12	12	11	11	11	11	11	11
G9a-/-; UAS-socs36E/+	15	15	15	15	15	15	15	15	15	15	15	15
G9a+/+; act-Gal4/UAS-socs36E	15	13	13	13	13	13	13	12	12	12	12	12
G9a+/+; act-Gal4/+	15	14	14	14	14	14	14	14	14	14	14	14
G9a+/+; UAS-socs36E/+	15	14	14	14	14	14	14	14	13	13	13	13

## Sheet: SFig6C
	0	1	2	3	4	5	6	7	8	9	10	11
G9a+/+	20	20	20	20	18	16	14	14	14			14
G9a+/+	20	19	19	19	17	16	15	15	14			13
G9a+/+	20	17	17	17	17	17	17	16	16			16
G9a-/-	16	16	16	11	5	4	3	3	2			1
G9a-/-	16	16	16	13	6	5	4	3	2			1
G9a-/-	16	15	15	13	5	5	3	3	2			1
G9a-/-; act-Gal4/UAS-domeless	17	17	16	15	11	8	5	4	3			1
G9a-/-; act-Gal4/UAS-domeless	17	16	15	15	12	7	5	2	2			1
G9a-/-; act-Gal4/UAS-domeless	17	17	15	14	8	7	4	3	1			1
G9a-/-; act-Gal4/+	16	16	16	16	14	11	7	5	3			0
G9a-/-; act-Gal4/+	16	16	16	16	15	12	9	7	6			4
G9a-/-; act-Gal4/+	16	14	14	13	13	11	9	8	6			2
G9a-/-; UAS-domeless/+	15	15	15	15	9	9	6	5	4			2
G9a-/-; UAS-domeless/+	19	19	19	19	11	11	3	3	3			2
G9a-/-; UAS-domeless/+	19	18	18	18	15	13	10	10	10			8
G9a+/+; act-Gal4/UAS-domeless	11	10	9	8	6	6	5	4	4			3
G9a+/+; act-Gal4/UAS-domeless	11	10	9	7	6	6	5	4	3			2
G9a+/+; act-Gal4/UAS-domeless	11	10	10	9	7	5	5	4	4			2
G9a+/+; act-Gal4/+	17	17	17	15	15	14	13	12	12			11
G9a+/+; act-Gal4/+	17	14	14	14	14	11	9	9	9			7
G9a+/+; act-Gal4/+	17	14	14	14	14	13	13	12	12			9
G9a+/+; UAS-domeless/+	20	18	18	18	18	18	17	17	17			16
G9a+/+; UAS-domeless/+	20	20	20	20	20	20	20	20	20			20
G9a+/+; UAS-domeless/+	20	19	19	19	17	17	17	17	17			17
MOCKS
	0	1	2	3	4	5	6	7
G9a+/+	20	20	20	20	20	20	19	19	19	19	19	19
G9a-/-	19	19	19	19	19	19	19	19	19	19	19	19
G9a-/-; act-Gal4/UAS-domeless	17	17	17	17	16	16	16	16	16	16	16	16
G9a-/-; act-Gal4/+	16	16	16	16	16	16	15	15	15	15	15	15
G9a-/-; UAS-domeless/+	14	14	14	14	14	14	14	14	14	14	14	14
G9a+/+; act-Gal4/UAS-domeless	16	16	16	15	15	15	15	15	15	15	15	15
G9a+/+; act-Gal4/+	15	15	15	15	15	15	14	14	14	14	14	14
G9a+/+; UAS-domeless/+	16	16	16	16	16	16	16	16	16	16	16	16

## Sheet: SFig6D
	0	1	2	3	4	5	6	7	8	9	10	11
G9a+/+	20	20	20	20	18	16	14	14	14			14
G9a+/+	20	19	19	19	17	16	15	15	14			13
G9a+/+	20	17	17	17	17	17	17	16	16			16
G9a-/-	16	16	16	11	5	4	3	3	2			1
G9a-/-	16	16	16	13	6	5	4	3	2			1
G9a-/-	16	15	15	13	5	5	3	3	2			1
G9a-/-; act-Gal4/UAS-Socs36E	17	16	15	15	10	9	7	5	2			1
G9a-/-; act-Gal4/UAS-Socs36E	18	17	17	16	12	8	5	2	1			1
G9a-/-; act-Gal4/UAS-Socs36E	17	16	16	14	9	9	6	3	2			1
G9a-/-; act-Gal4/+	16	16	16	16	14	11	7	5	3			0
G9a-/-; act-Gal4/+	16	16	16	16	15	12	9	7	6			4
G9a-/-; act-Gal4/+	16	14	14	13	13	11	9	8	6			2
G9a-/-; UAS-Socs36E/+	15	14	14	13	8	8	7	6	3			1
G9a-/-; UAS-Socs36E/+	16	16	14	14	9	8	5	4	2			2
G9a-/-; UAS-Socs36E/+	15	14	14	14	11	10	8	6	4			4
G9a+/+; act-Gal4/UAS-Socs36E	12	11	11	10	6	6	4	3	2			1
G9a+/+; act-Gal4/UAS-Socs36E	11	10	10	9	8	7	5	3	3			2
G9a+/+; act-Gal4/UAS-Socs36E	12	11	11	11	9	8	3	3	3			3
G9a+/+; act-Gal4/+	17	17	17	15	15	14	13	12	12			11
G9a+/+; act-Gal4/+	17	14	14	14	14	11	9	9	9			7
G9a+/+; act-Gal4/+	17	14	14	14	14	13	13	12	12			9
G9a+/+; UAS-Socs36E/+	19	18	18	17	17	17	16	15	15			15
G9a+/+; UAS-Socs36E/+	19	18	18	16	16	15	15	14	14			13
G9a+/+; UAS-Socs36E/+	20	19	19	19	18	18	17	17	16			15
MOCKS
	0	1	2	3	4	5	6	7
G9a+/+	20	20	20	20	20	20	19	19	19	19	19	19
G9a-/-	19	19	19	19	19	19	19	19	19	19	19	19
G9a-/-; act-Gal4/UAS-Socs36E	17	17	17	17	17	17	17	17	17	17	17	17
G9a-/-; act-Gal4/+	15	14	14	14	14	14	14	14	14	14	14	14
G9a-/-; UAS-Socs36E/+	17	17	17	16	16	16	16	16	16	16	16	16
G9a+/+; act-Gal4/UAS-Socs36E	16	16	16	16	16	16	16	16	16	16	16	16
G9a+/+; act-Gal4/+	14	14	14	14	12	12	12	12	12	12	12	12
G9a+/+; UAS-Socs36E/+	15	15	14	14	14	14	14	14	14	14	14	14
